# Supplementary material for: Biological Activity of Amidino-Substituted Imidazo [4,5-b]pyridines
Source: Molecules. 2022 Dec 21;28(1):34. doi: 10.3390/molecules28010034 (PMC9822021; doi:10.3390/molecules28010034)
Supplement: Supplementary file 1 [file molecules-28-00034-s001.zip]

Archive with 1 entries (1 files):
- molecules-2064925-supplementary.pdf
